# Supplementary material for: Effect of Midface Surgery on Ocular Outcomes in Patients with Orbital and Midface Malformations
Source: J Clin Med. 2023 Jun 5;12(11):3862. doi: 10.3390/jcm12113862 (PMC10253425; doi:10.3390/jcm12113862)
Supplement: Supplementary file 1 [file jcm-12-03862-s001.zip]

Archive with 1 entries (1 files):
- jcm-2384011-supplementary.pdf
